# Supplementary material for: Treatment Preferences for Pharmacological versus Psychological Interventions among Primary Care Providers in Nepal: Mixed Methods Analysis of a Pilot Cluster Randomized Controlled Trial
Source: Int J Environ Res Public Health. 2022 Feb 14;19(4):2149. doi: 10.3390/ijerph19042149 (PMC8871897; doi:10.3390/ijerph19042149)
Supplement: Supplementary file 1 [file ijerph-19-02149-s001.zip]

Archive with 1 entries (1 files):
- ijerph-1549461-supplementary.pdf
